# Supplementary material for: Novel multiple sclerosis susceptibility loci implicated in epigenetic regulation
Source: Sci Adv. 2016 Jun 17;2(6):e1501678. doi: 10.1126/sciadv.1501678 (PMC4928990; doi:10.1126/sciadv.1501678)
Supplement: http://advances.sciencemag.org/cgi/content/full/2/6/e1501678/DC1 [file d988f74571cbbe96e03ed96f9643e64e_1501678_Tables_S4-S5.xlsx]

## Sheet: Table S4
Genome-wide significant loci - top variants					Data set DE1			Data set DE2			Pooled analysis DE1+DE2						Data set Sardinia			Meta-analysis (DE1+DE2)+Sardinia
Variant	Chromosome	Position (bp)	Minor allele	Gene	MAF	OR (95 % CI)	p-value	MAF	OR (95 % CI)	p-value	MAF	OR (95 % CI)	p-value	Variants with p<10E-06	Variants genotyped in DE1 with p<10E-06	Variants genotyped in DE1+DE2 with p<10E-06	MAF	OR (95 % CI)	p-value	OR (95 % CI)	p-value
rs10797431	1	2501222	T	MMEL1	34	0.85 (0.79-0.91)	7.11e-08	34.6	0.81 (0.69-0.93)	0.00047	34.1	0.84 (0.80-0.89)	1.81e-10
rs6689470	1	92951210	A	EVI5	14.3	1.22 (1.15-1.30)	1.58e-07	13.5	1.32 (1.17-1.48)	0.000416	14.2	1.24 (1.16-1.33)	3.93e-10
rs2300747	1	117104215	G	CD58	12.3	0.75 (0.66-0.84)	5.22e-10	12.8	0.72 (0.52-0.91)	0.000745	12.4	0.75 (0.69-0.81)	1.74e-12
rs7535818	1	192545099	G	RGS1	19	0.76 (0.68-0.83)	2.49e-13	19.9	0.78 (0.63-0.93)	0.00143	19.2	0.76 (0.71-0.82)	1.51e-15
rs2681424	3	121769522	C	CD86	49.7	0.86 (0.80-0.91)	4.89e-08	49.4	0.85 (0.74-0.97)	0.0056	49.7	0.86 (0.82-0.90)	9.51e-10
rs6859219	5	55438580	A	ANKRD55	22.1	0.85 (0.78-0.92)	3.4e-06	22.5	0.77 (0.63-0.91)	0.000267	22.2	0.84 (0.79-0.89)	8.06e-09
rs3104373	6	32600375	T	HLA-DRB1	13.6	2.87 (2.80-2.94)	2.82e-186	13.5	3.04 (2.89-3.18)	2.24e-50	13.6	2.90 (2.72-3.09)	1.34e-234
rs4364506	6	130389940	A	L3MBTL3	26.1	0.86 (0.79-0.92)	1.67e-06	27.7	0.79 (0.66-0.92)	0.000324	26.4	0.84 (0.80-0.89)	4.06e-09	125	12	9	22.9	1.01 (0.92-1.09)	0.832	0.89 (0.85-0.93)	1.99e-06
rs2182410	10	6122669	T	IL2RA	38.1	0.83 (0.78-0.89)	5.06e-10	38.5	0.85 (0.74-0.97)	0.0061	38.1	0.84 (0.79-0.88)	1.15e-11
rs1891621	10	31390127	G	Intergenic	46.4	0.87 (0.82-0.93)	1.35e-06	48	0.85 (0.74-0.97)	0.00604	46.7	0.87 (0.83-0.91)	2.94e-08
rs1800693	12	6440009	C	TNFRSF1A	42.2	1.17 (1.11-1.22)	3.98e-08	42	1.17 (1.05-1.28)	0.0079	42.1	1.17 (1.11-1.23)	1.06e-09
rs2812197	13	50817826	T	DLEU1	38.3	0.85 (0.80-0.91)	3.72e-08	39.1	0.90 (0.78-1.02)	0.0728	38.4	0.86 (0.82-0.91)	9.95e-09	10	3	2	22.6	0.89 (0.80-0.97)	0.00686	0.87 (0.83-0.91)	2.83e-10
rs6498168	16	11235130	T	CLEC16A	35.4	1.22 (1.16-1.28)	5.56e-12	35.7	1.26 (1.15-1.37)	6.88e-05	35.5	1.23 (1.17-1.29)	1.98e-15
rs34286592	16	29820480	T	MAZ	14.2	1.22 (1.15-1.30)	2.24e-07	14.2	1.16 (1.00-1.31)	0.0633	14.2	1.21 (1.13-1.30)	4.58e-08	44	3	2	12.7	1.04 (0.94-1.15)	0.437	1.16 (1.09-1.23)	4.79e-07
rs4925166	17	18210810	T	SHMT1	34.4	0.86 (0.80-0.92)	7.72e-07	35.3	0.81 (0.69-0.93)	0.0006	34.5	0.85 (0.81-0.90)	2.69e-09	77	4	1	33.9	0.88 (0.80-0.95)	0.000563	0.86 (0.82-0.90)	7.4e-12
rs2836425	21	39838825	T	ERG	12.4	1.25 (1.17-1.32)	4.79e-08	14	1.13 (0.97-1.28)	0.131	12.7	1.22 (1.14-1.31)	2.84e-08	35	4	1	10.3	1.06 (0.94-1.18)	0.352	1.18 (1.11-1.25)	1.54e-07

## Sheet: Table S5
			Data set DE1			Data set MPIP			Data set GTP			Data set GTEx
SNP	Probe	Gene	Effect	p-value	FDR	Effect	p-value	FDR	Effect	p-value	FDR	Effect	p-value
rs4925166	ILMN_1811933	SHMT1	0.361009	4.42449e-13	2.98653e-10	0.193916	4.26077e-12	1.27823e-11	0.10922	0.000311594	0.00124637	0.56	9.2e-28
rs10797431	ILMN_1718488	MMEL1	0.224777	1.44037e-09	3.34886e-07							0.49	1.1e-13
rs6859219	ILMN_2341724	ANKRD55	0.264762	4.85027e-06	0.000485027	0.131584	0.00107138	0.00107138	-0.0361817	0.299607	0.510952
rs6859219	ILMN_1798947	ANKRD55	0.222405	1.76404e-05	0.00132303	0.156182	3.30256e-05	4.95384e-05	-0.0279178	0.383214	0.510952
